# Supplementary material for: The Extent and Diverse Trajectories of Longitudinal Changes in Rheumatoid Arthritis Interstitial Lung Diseases Using Quantitative HRCT Scores
Source: J Clin Med. 2021 Aug 25;10(17):3812. doi: 10.3390/jcm10173812 (PMC8432030; doi:10.3390/jcm10173812)
Supplement: Supplementary file 1 [file jcm-10-03812-s001.zip]

Archive with 1 entries (1 files):
- jcm-1316679-supplementary.pdf
